# Supplementary material for: Wnt/β-Catenin Signalling and Its Cofactor BCL9L Have an Oncogenic Effect in Bladder Cancer Cells
Source: Int J Mol Sci. 2022 May 10;23(10):5319. doi: 10.3390/ijms23105319 (PMC9141496; doi:10.3390/ijms23105319)
Supplement: Supplementary file 1 [file ijms-23-05319-s001.zip]

Archive with 1 entries (1 files):
- ijms-1678459suppl from proof.pdf
